# Supplementary material for: Patients on the psychosis spectrum employ an alternate brain network to engage in complex decision-making
Source: PLoS One. 2020 Sep 11;15(9):e0238774. doi: 10.1371/journal.pone.0238774 (PMC7485831; doi:10.1371/journal.pone.0238774)
Supplement: S1 Data — (XLSX) [file pone.0238774.s003.xlsx]

## Sheet: PPS
subject ID	age	education	gender (1-F, )0-M)	Total Positive Symptoms	Total Negative Symptoms	total dose years	DailyDose	Decision Outcome Inventory	Iowa Gambling Task score
PFSP331137	35	13	1	2	18	43.133	0.0292064	26	-10
PFJH451036	48	12	1	7	17	180.129	0.0379087	23	8
PFLP401089	42	12	1	0	10	95.387	0.0109514	25	-10
PMAV241135	26	13	0	14	16	67.802	0.0560733	11	14
PFRS541140	56	19	1	13	17	109.605	0.0166881	24	-2
PFNM421138	43	12	1	4	17	66.666	0.0296707	23	-8
PFSG271094	28	14	1	42	26	44.167	0.0464769	21	6
PMTM431069	44	12	0	5	36	18.455	0.01022	25	-34
PMDR351095	37	13	0	3	15	76.031	0.0471393	15	0
PMDC551125	56	18	0	62	45	161.109	0.0030247	25	8
PMDC551126	56	19	0	11	18	28.186	0.0108002	25	-6
PFMM531066	55	16	1	9	12	144.924	0.00947	24	-16
PFRH37NM02	37	18	1	0	5	0	0	34	36
PFBMNM4701	46	12	1	93	45	0	0	missing data	-4
20120808PEajd	26	15.5	0	3	4	1.15503	0.0077	15	4
20120814PESJ	41	22	1	6	22	0.125	0.00273785	missing data	0
20130619PESJ	43	16	1	0	2	11.695	0.0320429	22	0

## Sheet: HMC
subject ID	age	education	gender	Decision Outcome Inventory	Iowa Gambling Task score
CMSM60N01	53	19	0	22	-10
CFKT48N05	44	20	1	23	-10
CMWA56N03	57	16	0	26	-4
CFCB59N02	59	20	1	missing data	-10
CFME54N04	51	18	1	17	-4
CFLF251115	28	17	1	23	8
CMJS241131	26	12	0	25	4
CMAT291099	31	16	0	23	2
CMBJ264011	28	14	0	21	16
LFJJ5706	57	18	1	34	2
LFDD5307	53	18	1	34	0
LFLW5208	52	16	1	35	6
LFMS6109	61	16	1	36	4
LFCF5810	58	21	1	38	26
LMJH5211	52	18	0	43	4
LFSW4314	43	16	1	44	34
LFMG4615	46	18	1	38	0
